# Supplementary material for: Antimicrobial and Antioxidant Properties of a Bacterial Endophyte, Methylobacterium radiotolerans MAMP 4754, Isolated from Combretum erythrophyllum Seeds
Source: Int J Microbiol. 2020 Feb 18;2020:9483670. doi: 10.1155/2020/9483670 (PMC7060864; doi:10.1155/2020/9483670)
Supplement: Supplementary Materials — Table 2A has been moved to the supplementary data section as it plays a crucial role in showing the difference of inhibition from the crude extract dissolved in chloroform and ethyl acetate. The table has also been referred to in the manuscript text. [file 9483670.f1.zip]

Archive with 2 entries (2 files):
- Supplementary dataX.docx
- Supplementary dataX.pdf
